# Supplementary material for: Redesigning N-glycosylation sites in a GH3 β-xylosidase improves the enzymatic efficiency
Source: Biotechnol Biofuels. 2019 Nov 14;12:269. doi: 10.1186/s13068-019-1609-2 (PMC6854716; doi:10.1186/s13068-019-1609-2)
Supplement: Supplementary file 6 — Additional file 6. Table S7. LC-MS/MS analysis of BxlB glycomutants N-glycosylation sites. [file 13068_2019_1609_MOESM6_ESM.xlsx]

## Sheet: N-glyc sites
Table S7. LC-MS/MS analysis of BxlB glycomutants N-glycosylation sites.
Site	Recombinant	Enzyme	OK¹	Precursor MH+ (Da)	z	Peak mW	Peptide MH+ (Da)	MH+ Error (Da)	MH+ Error (ppm)	Score	Start	End	Sequence	Modifications	Retention Time (min)	Intensity	Peptide Type	Products	BY Matches	Products RMS Mass Error (ppm)	Products RMS RT Error (min)	Drift (bins)
N1	BxlBN1	Tryp & GluC	2	1318.61	2	1318.61	1318.61	-0.0005	-0.3994	6.2274	61	68	(E)KINNTGHE(A)	GlcNAc(3), GlcNAc(4)	31.7625	2566	Pass One Match	1	y5*	0	0	55.2288
N1	BxlBN1;5	Tryp	2	2687.36	3	2687.36	2687.35	0.0109	4.0743	7.4672	51	74	(K)SLVSALTLEEKINNTGHEAAGSSR(L)	GlcNAc(13)	33.1666	1201	Pass One Match	3	b9y18°y22°	19.962	0.0152	86.5977
N1	BxlBN1;5;7	Tryp & GluC	2	1318.62	2	1318.62	1318.61	0.0034	2.5831	7.0703	61	68	(E)KINNTGHE(A)	GlcNAc(3), GlcNAc(4)	31.7351	2359	Pass One Match	1	y5*	0	0	53.7106
N1	BxlBN1;7	-	-	-	-	-	-	-	-	-	-	-	-	-	-	-	-	-	-	-	-	-
N1	BxlBwt	Tryp	2	2687.35	2.92	2687.35	2687.35	0.0033	1.2257	7.5025	51	74	(K)SLVSALTLEEKINNTGHEAAGSSR(L)	GlcNAc(13)	31.0815	3874	Pass One Match	3	b9°y1y9	13.8337	0.0144	77.0126
N2	BxlBwt	Tryp	2	1786.91	2.58	1786.91	1786.92	-0.0051	-2.8357	0	335	349	(R)QGLISNETLDAALTR(L)	GlcNAc(6)	24.2782	11564	Neutral Loss (H2O)	14	b6°b7b8*b9*b9°b10*b12b13y2y6°y7°y9°y10y13°	12.3255	0.0111	44.9705
N2	BxlBwt	Tryp	2	1804.93	2.2	1804.93	1804.93	-0.0021	-1.1779	9.7598	335	349	(R)QGLISNETLDAALTR(L)	GlcNAc(6)	24.26	1479115	Pass One Match	48	b2*b3b3*b4b4*b5b5*b5°b6b6°b7b7°b8b8*b8°b9*b9°b10*b10°b12*b12°b13b13*b13°b15b15°y1y2y3y3°y4y5y5°y6y7y7°y8y8°y9y9°y10y10*y11y11°y12y13y13°y14	12.5911	0.0139	83.7195
N2	BxlBwt	Tryp	2	1529.78	2	1529.78	1529.77	0.0067	4.4097	0	335	347	(R)QGLISNETLDAAL(T)	GlcNAc(6)	24.2836	3957	In Source Fragment	4	b2b3b4b8*	9.2832	0.0204	69.0178
N2	BxlBwt	Tryp	2	1306.66	1	1306.66	1306.65	0.0071	5.4714	0	340	349	(S)NETLDAALTR(L)	GlcNAc(1)	24.2634	1512	In Source Fragment	1	y10*	0	0	167.742
N3/N4	BxlBwt	Tryp	2	3214.62	2.96	3214.62	3214.62	0.0094	2.9086	8.4734	407	433	(K)ANGTLALIGPFINFTTELQSNYAGPAK(H)	GlcNAc(2), GlcNAc(13)	41.1752	49584	Pass One Match	8	b8y5y8y10y11y12y14*y19	9.0972	0.0173	81.8515
N3/N4	BxlBwt	Tryp & GluC	2	2185.1	2	2185.1	2185.09	0.011	5.0191	7.2678	407	423	(K)ANGTLALIGPFINFTTE(L)	GlcNAc(2), GlcNAc(13)	35.9958	1317	Pass One Match	1	b7*	0	0	97.2027
N5	BxlBN5	-	-	-	-	-	-	-	-	-	-	-	-	-	-	-	-	-	-	-	-	-
N5	BxlBN1;5	Tryp	2	5507.61	4.07	5507.61	5507.6	0.0033	0.6021	9.7288	445	495	(R)LGYNVLTAPGTEVNSTSTDGFDDALAIAAEADALIFFGGIDNTVEEESLDR(T)	GlcNAc(14)	36.6639	457758	Pass One Match	71	b4b5b5*b6b6*b7°b8b8°b9b10b11b11°b12b13b13*b16b16°b17b18°b21°b22°b23b23°b26b27°b30b31b34b34*b35b36y2y3y4y5y5°y6y6°y7y8y9y10y11y12y12*y13y13*y14y14*y15y15*y15°y16y16°y17y17°y18y19y21y22y22°y23y23°y24y25y27y30y32y43*y51y51*	14.9309	0.0077	133.293
N5	BxlBN5;7	Tryp	2	5507.64	4	5507.64	5507.6	0.0324	5.8785	8.4602	445	495	(R)LGYNVLTAPGTEVNSTSTDGFDDALAIAAEADALIFFGGIDNTVEEESLDR(T)	GlcNAc(14)	36.6734	24440	Pass One Match	25	b8*b8°b9b11°b12b13b17°b22b27b31*y1y6y9y10y11y13y14y15y16y17y23y24y27y33y34	15.124	0.0107	104.321
N5	BxlBN5;7	GluC	2	2298.11	2.12	2298.11	2298.11	0.0055	2.3902	7.8959	444	463	(E)RLGYNVLTAPGTEVNSTSTD(G)	GlcNAc(15)	22.0958	7561	Pass One Match	2	b9y11	10.9875	0.0165	100.932
N5	BxlBN1;5;7	Tryp & GluC	2	2142.02	2.01	2142.02	2142.01	0.012	5.6021	8.2727	445	463	(R)LGYNVLTAPGTEVNSTSTD(G)	GlcNAc(14)	23.3108	89847	Pass One Match	16	b4b5*b6*b7*b7°b12b13b19y2y5y6y11y11°y12y13y14	13.0606	0.0184	90.9492
N5	BxlBwt	Tryp	2	5507.57	3.91	5507.57	5507.6	-0.0311	-5.6433	9.2287	445	495	(R)LGYNVLTAPGTEVNSTSTDGFDDALAIAAEADALIFFGGIDNTVEEESLDR(T)	GlcNAc(14)	36.6687	132463	Pass One Match	50	b4b5b6b6*b7b7°b8b8*b11b12b13b14b15b16b25°b27*b31*b33b33*b35b37b51b51°y4y6y7y9y11y12y13y14y14°y15y15°y16y17y17*y21y22y22*y23y23*y24y24*y25y26y32y35y43y51	14.5528	0.0133	147.279
N5	BxlBwt	Tryp & GluC	2	2142.01	2.01	2142.01	2142.01	0.0053	2.4661	8.5441	445	463	(R)LGYNVLTAPGTEVNSTSTD(G)	GlcNAc(14)	23.2617	27583	Pass One Match	8	b5b6b7b7°b8b8°y11y12	8.9716	0.0095	91.9655
N6	BxlBwt	Tryp	2	3051.47	3	3051.47	3051.46	0.0173	5.6615	7.1478	603	626	(R)WYEDAVLPFGFGLHYTTFNVSWAK(K)	GlcNAc(19)	33.9756	2930	Pass One Match	3	y8°y12°y19	16.2713	0.0178	74.2678
N6	BxlBwt	Tryp & GluC	2	2573.26	2.41	2573.26	2573.27	-0.0152	-5.9105	7.0852	606	626	(E)DAVLPFGFGLHYTTFNVSWAK(K)	GlcNAc(16)	31.3709	1490	Pass One Match	6	b2b13b13°y10*y17y21	14.9179	0.0203	63.338
N7	BxlBN7	Tryp	2	2022.95	2	2022.95	2022.95	0.0005	0.2264	7.1757	747	763	(K)GDVQVLEKFPLSGNDSD(-)	GlcNAc(14)	29.7854	1290	Pass One Match	2	b11*b15	17.896	0.0134	87.4782
N7	BxlBN1;7	-	-	-	-	-	-	-	-	-	-	-	-	-	-	-	-	-	-	-	-	-
N7	BxlBN5;7	-	-	-	-	-	-	-	-	-	-	-	-	-	-	-	-	-	-	-	-	-
N7	BxlBN1;5;7	-	-	-	-	-	-	-	-	-	-	-	-	-	-	-	-	-	-	-	-	-
N7	BxlBwt	-	-	-	-	-	-	-	-	-	-	-	-	-	-	-	-	-	-	-	-	-
Q1	BxlBCC	Tryp	2	2498.28	2.63	2498.28	2498.28	-0.0074	-2.9446	7.3859	51	74	(K)SLVSALTLEEKIQNTGHEAAGSSR(L)		34.681	1156	Missed Cleavage	1	y9°	0	0	73.1854
Q2	BxlBCC	Tryp	2	1615.87	2.04	1615.87	1615.87	0.0018	1.1078	7.7887	335	349	(R)QGLISQETLDAALTR(L)		26.1258	26135	Pass One Match	6	b6*y6y7y8y10y11*	13.7297	0.013	74.3272
Q3/Q4	BxlBCC	Tryp	2	4085.09	4	4085.09	4085.12	-0.0223	-5.4709	6.8837	407	444	(K)AQGTLALIGPFIQFTTELQSNYAGPAKHIPTMIEAAER(L)		31.0161	1427	Missed Cleavage	2	y1y4	21.6471	0.0127	89.5073
Q3/Q4	BxlBCC	Tryp	2	2836.54	3	2836.54	2836.49	0.0518	18.2674	7.3049	407	433	(K)AQGTLALIGPFIQFTTELQSNYAGPAK(H)		34.3526	971	Pass Two Match	2	y10*y11*	0	0	69.525
Q5	BxlBCC	Tryp	2	5318.56	4	5318.56	5318.54	0.0218	4.1075	7.7236	445	495	(R)LGYNVLTAPGTEVQSTSTDGFDDALAIAAEADALIFFGGIDNTVEEESLDR(T)		36.7045	5228	Pass Two Match	10	b4b6b7°b18y11*y12y15y16y16°y23°	18.6008	0.0111	121.956
Q6	BxlBCC	-	-	-	-	-	-	-	-	-	-	-	-	-	-	-	-	-	-	-	-	-
Q7	BxlBCC	-	-	-	-	-	-	-	-	-	-	-	-	-	-	-	-	-	-	-	-	-
¹ PLGS data quality. The number 2 represents more than 95% oif confidence.
